# Supplementary material for: Quality of life in adult patients using dialyzable leukocyte extract for allergic rhinitis
Source: Medicine (Baltimore). 2023 Jul 7;102(27):e34186. doi: 10.1097/MD.0000000000034186 (PMC10328667; doi:10.1097/MD.0000000000034186)
Supplement: Supplementary file 1 [file medi-102-e34186-s001.xlsx]

## Sheet: Table 1. RQLQ(S) Total Score
	Activities			Sleep			Non-hay fever symptoms							Practical problems			Nose symptoms				Eye symptms				Emotional
#ID Subject	Activities at home/work	Social activities	Outdoor activities	Dificulty falling asleep	Waking from sleep	Not sleeping well	Fatigue	Thirst	Reduced productivity	Tiredness	Dificulty concentrating	Headache	Worn out	Inconvenience of carrying tissues	Rub nose-eyes	Blow nose	Stuffy nose	Runny nose	Sneezing	Itchy nose	Itchy eyes	Watery eyes	Sore eyes	Swollen eyes	Frustrated	Impatient	Irritable	Embarassed	TOTAL SCORE
1A	3	5	6	4	3	4	5	3	3	4	4	3	4	4	4	4	5	4	3	5	5	5	4	5	4	4	4	4	4.10714
1B	3	4	5	3	3	4	4	4	3	3	4	3	3	5	5	3	5	5	3	4	5	5	4	5	4	4	3	3	3.89286
1C	2	5	3	3	2	2	2	2	2	3	3	2	2	3	3	2	3	3	2	3	2	3	3	4	3	3	3	2	2.67857
1D	1	2	2	2	1	2	1	2	2	3	2	1	2	2	1	1	3	2	1	3	2	1	1	2	2	3	2	2	1.82143
3A	4	2	3	3	3	2	1	1	1	1	2	0	1	3	3	4	4	4	3	2	4	4	3	4	1	2	2	4	2.53571
3B	4	3	4	3	3	3	2	2	1	2	2	1	2	4	4	4	4	4	3	4	4	4	3	4	3	2	3	2	3
3C	2	1	1	1	2	2	1	1	1	1	2	1	1	2	2	2	2	2	2	2	2	2	1	3	1	1	1	1	1.53571
3D	2	1	1	2	2	2	1	1	1	2	2	1	1	2	2	2	2	1	1	1	2	2	1	2	1	1	1	1	1.46429
9A	1	3	1	0	0	1	1	0	0	1	0	0	1	6	4	6	6	6	5	6	0	1	0	0	3	2	1	6	2.17857
9B	1	0	0	0	0	1	0	0	0	0	0	0	0	5	4	3	4	3	3	3	0	0	0	0	1	1	2	5	1.28571
9C	0	0	0	0	1	0	0	0	0	0	0	2	0	4	4	3	5	3	3	5	0	0	0	0	0	1	2	5	1.35714
9D	2	4	2	0	0	0	0	0	0	0	0	0	0	1	1	2	3	1	0	1	0	0	0	0	0	0	0	4	0.75
10A	1	2	2	0	1	1	1	1	0	1	0	0	1	1	1	1	1	1	1	2	1	1	1	0	0	1	1	0	0.857143
10B	2	2	2	2	1	1	1	1	1	2	1	1	1	2	1	1	2	1	1	3	1	1	1	1	1	1	1	1	1.32143
10C	4	3	3	2	1	1	2	2	1	2	1	2	2	3	3	3	3	3	2	3	3	2	2	2	2	2	2	2	2.25
10D	2	1	2	0	0	0	1	0	0	1	0	1	1	1	1	1	2	2	1	2	1	1	1	0	1	1	1	1	0.928571
11A	6	5	6	5	6	0	3	5	5	5	5	6	5	6	6	6	6	6	6	6	6	3	3	6	5	5	5	6	5.10714
11B	1	2	2	1	0	0	3	3	3	3	2	2	3	1	0	0	0	0	0	0	0	0	0	0	4	5	6	6	1.67857
11C	3	2	1	0	0	0	3	3	0	3	3	1	2	1	2	2	2	0	3	0	2	0	0	0	1	1	1	0	1.28571
11D	0	0	0	0	0	0	0	0	0	0	0	0	0	0	1	1	1	0	1	0	1	0	0	0	0	0	0	0	0.178571
14A	4	4	3	3	4	3	0	0	0	0	0	0	0	6	6	6	6	6	6	6	1	1	0	0	2	2	2	3	2.64286
14B	1	1	2	1	2	2	0	0	0	0	0	0	0	1	1	1	0	2	1	0	0	0	0	0	0	0	0	0	0.535714
14C	0	0	0	0	1	0	0	0	0	0	0	0	0	2	1	1	0	1	1	0	0	0	0	0	0	0	0	0	0.25
14D	4	2	3	3	4	4	1	0	0	0	1	1	0	5	5	5	5	5	5	3	1	0	1	0	0	0	0	1	2.10714
15A	3	3	3	4	4	4	5	3	3	5	5	0	5	6	6	6	3	4	3	6	6	3	3	2	2	3	5	5	3.92857
15B	3	3	3	3	4	4	5	2	5	5	5	2	5	6	6	6	3	5	3	6	5	4	4	4	3	3	3	5	4.10714
15C	3	2	4	2	3	2	3	1	3	2	2	2	2	3	3	4	3	3	3	4	3	4	4	4	2	2	2	4	2.82143
15D	2	2	1	1	1	1	2	1	2	2	2	0	2	3	3	3	3	3	1	5	3	2	4	4	2	2	2	2	2.17857
16A	4	4	3	4	4	4	4	4	4	4	4	5	5	4	5	4	5	4	4	4	5	4	4	3	4	5	5	3	4.14286
16B	4	5	4	5	5	5	5	5	5	6	5	6	5	4	6	5	5	5	5	4	6	5	5	4	4	5	4	3	4.82143
16C	3	2	2	3	3	2	2	3	3	3	2	2	2	2	4	3	3	3	3	2	3	2	2	2	3	3	2	2	2.53571
16D	3	3	2	3	3	3	3	3	3	3	2	2	2	3	3	3	3	2	3	2	3	3	4	3	2	3	3	2	2.75
18A	4	3	4	6	6	6	3	1	1	1	3	2	1	5	5	5	4	6	6	6	6	6	3	6	5	5	6	5	4.28571
18B	4	4	4	3	3	3	4	3	4	4	4	3	4	3	3	3	5	3	3	3	3	3	3	3	4	4	4	4	3.5
18C	2	2	2	3	3	2	3	3	3	3	3	3	3	3	3	3	3	1	2	1	2	2	2	2	2	2	2	2	2.39286
18D	3	3	3	3	2	2	3	2	2	3	3	2	3	2	2	2	3	3	2	3	2	2	2	1	2	2	2	2	2.35714
19A	1	1	2	3	3	3	2	3	3	3	3	2	2	3	2	3	4	2	2	3	2	3	4	4	3	3	2	2	2.60714
19B	3	3	4	4	4	4	2	3	2	3	2	2	2	3	3	4	4	4	2	3	2	3	2	2	2	3	2	2	2.82143
19C	3	2	3	4	4	4	2	2	2	1	1	2	1	2	3	2	4	3	3	4	1	2	1	1	2	2	1	1	2.25
19D	5	5	5	5	5	5	4	4	3	3	5	4	4	3	4	5	6	5	4	5	4	3	2	3	5	4	4	3	4.17857
21A	4	4	4	0	0	0	0	0	0	0	0	0	0	2	3	4	4	3	4	3	3	3	3	3	0	2	0	6	1.96429
21B	4	4	4	3	0	0	0	0	0	0	0	3	3	3	3	3	4	2	3	3	4	3	3	3	0	3	0	4	2.21429
21C	3	3	3	3	3	3	3	3	3	3	3	3	3	3	3	3	3	3	3	3	3	3	3	3	2	2	2	2	2.85714
21D	4	3	4	4	4	4	4	4	4	4	4	4	4	4	4	4	4	4	4	4	4	4	4	4	3	4	3	3	3.85714
23A	3	3	2	2	2	2	0	4	0	0	0	0	1	1	3	4	5	1	1	0	0	0	1	0	0	0	0	0	1.25
23B	0	0	0	1	0	1	0	1	0	0	0	0	0	2	1	3	5	2	0	1	0	0	0	0	0	0	0	0	0.607143
23C	2	1	1	0	0	0	0	2	1	1	0	0	0	0	1	1	2	0	0	0	1	1	0	0	0	0	0	0	0.5
23D	1	0	0	0	0	0	0	0	0	0	0	0	0	1	0	1	4	0	0	0	0	0	0	0	2	2	0	0	0.392857
25A	5	4	4	5	1	3	2	4	3	4	3	4	2	6	6	6	4	4	5	4	3	3	3	2	4	3	3	4	3.71429
25B	4	5	4	4	3	2	3	4	3	4	4	4	3	5	5	5	4	4	5	4	4	3	3	2	4	4	4	6	3.89286
25C	3	2	3	2	2	2	1	3	3	2	2	2	1	3	3	3	3	2	3	3	1	1	1	1	2	2	2	2	2.14286
25D	4	3	3	3	3	3	3	3	3	3	2	2	2	4	4	4	4	4	4	4	3	4	3	3	3	2	3	3	3.17857
27A	5	3	5	4	5	5	5	6	5	5	4	1	4	6	3	6	6	5	5	6	3	2	1	1	5	5	5	4	4.28571
27B	5	4	5	3	4	4	4	4	3	4	4	2	4	4	3	4	5	5	4	5	3	2	1	1	3	4	3	4	3.60714
27C	2	2	2	1	1	1	2	2	3	3	3	0	3	2	1	2	1	2	1	2	1	1	0	0	2	2	1	0	1.53571
27D	2	1	2	1	0	1	2	2	1	1	0	0	1	1	0	2	1	1	2	1	1	0	0	0	1	2	2	1	1.03571
33A	6	4	5	3	4	4	6	5	5	6	5	6	5	6	6	6	6	4	6	5	6	3	3	2	3	6	6	2	4.78571
33B	5	3	5	4	4	4	4	5	4	4	3	5	5	5	5	5	5	5	6	6	6	2	3	2	4	5	5	0	4.25
33C	3	3	4	2	3	3	2	3	3	4	3	2	4	2	2	2	2	1	3	3	2	3	2	4	1	3	3	0	2.57143
33D	2	3	3	1	1	1	3	2	2	3	2	1	2	3	4	4	2	2	3	1	4	4	3	3	0	0	2	0	2.17857
37A	5	5	6	4	5	5	6	6	6	6	6	5	6	6	6	6	6	6	5	6	5	4	6	5	5	6	5	6	5.5
37B	5	5	4	4	4	4	5	6	5	5	4	4	5	5	5	4	4	4	4	5	5	4	5	4	3	4	4	4	4.42857
37C	3	3	4	3	5	5	3	4	3	4	3	3	3	4	4	4	3	4	3	3	2	3	3	2	3	4	2	3	3.32143
37D	3	3	4	2	2	2	3	4	4	4	3	4	3	3	3	3	3	2	3	3	3	2	2	2	2	3	3	2	2.85714
43A	5	6	6	5	5	6	6	3	5	5	6	2	6	5	6	6	6	6	5	6	5	5	5	5	6	6	6	5	5.32143
43B	3	3	3	3	1	2	5	3	3	4	5	1	4	2	5	4	3	3	4	3	5	5	5	5	4	5	3	3	3.53571
43C	2	2	3	2	2	2	3	2	3	3	3	1	2	3	3	3	3	3	2	2	2	3	2	2	2	2	2	2	2.35714
43D	2	2	3	2	1	1	2	2	2	3	3	0	2	2	2	2	1	1	2	2	1	1	1	2	2	2	2	2	1.78571
44A	2	2	1	3	4	4	1	1	1	1	2	2	1	3	4	5	6	6	6	1	0	2	0	0	1	1	2	3	2.32143
44B	1	2	2	3	0	3	3	2	3	3	0	1	3	3	4	5	4	5	2	0	4	4	1	1	1	1	1	4	2.35714
44C	3	2	1	3	3	1	3	1	4	4	1	2	4	4	4	4	4	1	2	0	0	0	0	0	2	3	5	2	2.25
44D	2	2	1	2	0	3	3	2	2	3	1	0	2	2	3	4	4	2	2	0	1	1	0	0	2	2	2	3	1.82143
49A	3	2	5	2	2	1	2	3	2	1	2	0	1	2	3	2	3	1	3	1	4	3	3	2	1	2	1	2	2.10714
49B	6	5	3	5	4	5	6	5	5	5	3	0	5	3	5	6	6	6	5	1	5	5	5	4	5	4	1	0	4.21429
49C	1	0	0	5	5	5	0	1	0	1	0	0	3	3	5	4	2	0	0	1	6	5	4	3	0	4	0	1	2.10714
49D	1	0	1	1	0	0	1	1	0	0	1	0	0	0	1	0	0	0	1	0	2	1	0	0	2	0	0	0	0.464286
54A	2	2	3	3	5	1	2	3	5	4	4	0	2	6	6	5	3	4	5	2	6	4	6	4	2	6	2	5	3.64286
54B	4	3	4	1	3	1	1	1	2	2	0	3	0	4	6	5	1	5	6	6	6	3	5	5	1	5	1	5	3.17857
54C	1	1	1	0	0	0	0	3	0	0	0	0	0	1	2	2	2	2	1	3	2	0	0	0	0	0	0	0	0.75
54D	0	0	0	0	0	0	0	0	0	0	0	0	0	0	1	0	2	0	0	1	1	0	1	1	0	0	0	0	0.25
55A	0	3	4	3	3	3	3	3	3	3	3	1	3	5	5	6	5	5	3	5	1	2	2	4	2	4	4	6	3.35714
55B	3	4	4	4	4	4	3	4	3	4	4	2	3	4	4	4	4	3	3	3	3	3	3	3	3	3	3	3	3.39286
55C	3	3	4	3	2	3	2	3	2	3	3	3	3	4	3	4	3	2	3	3	1	1	1	1	2	2	2	2	2.53571
55D	0	0	0	1	1	1	0	0	0	0	0	0	0	1	1	1	1	0	0	1	0	1	0	0	0	0	0	1	0.357143
58A	5	5	6	4	3	4	3	3	3	3	4	4	3	5	6	5	6	5	4	3	6	4	6	5	6	5	5	6	4.53571
58B	4	4	5	3	3	3	3	3	2	3	2	4	3	3	4	4	4	3	3	3	4	4	3	3	5	4	3	5	3.46429
58C	4	4	4	3	2	2	3	2	2	3	3	3	2	3	4	3	3	3	3	3	4	3	3	3	4	3	3	4	3.07143
58D	3	3	4	3	2	2	3	3	3	3	3	3	3	3	4	3	3	3	3	2	4	3	3	4	4	3	3	4	3.10714
59A	4	3	3	2	2	2	3	3	3	4	4	3	2	5	4	5	5	5	5	3	2	1	1	1	4	4	2	3	3.14286
59B	4	4	4	3	2	2	3	3	3	3	3	2	2	4	3	4	4	4	3	3	2	2	2	2	4	3	2	3	2.96429
59C	3	2	3	2	2	2	3	2	2	2	2	3	2	2	3	3	3	3	2	3	2	2	2	2	2	2	2	3	2.35714
59D	2	2	1	2	1	2	2	1	1	2	1	1	1	2	3	2	3	2	3	2	1	1	0	0	2	2	1	2	1.60714
56A	3	4	6	5	3	4	4	5	5	6	4	3	6	3	6	6	6	5	6	6	2	4	3	3	3	3	5	6	4.46429
56B	3	4	5	2	2	3	2	3	4	3	2	2	4	4	3	4	4	1	2	2	2	3	1	1	3	4	3	3	2.82143
56C	2	1	2	2	1	2	2	1	2	2	2	1	1	2	2	2	2	1	2	1	2	2	1	1	1	2	2	1	1.60714
56D	3	3	4	3	1	2	3	2	3	2	1	2	3	3	4	4	4	3	4	2	3	3	1	1	3	3	2	2	2.64286
61A	2	2	2	2	3	3	3	2	2	2	3	3	2	1	3	1	2	1	1	2	5	5	3	1	1	2	2	2	2.25
61B	1	1	1	0	0	0	0	0	0	0	0	1	0	0	1	0	1	0	0	1	1	1	0	0	2	1	2	0	0.5
61C	1	1	1	2	1	1	2	1	1	1	2	2	1	1	2	2	1	2	1	3	3	3	3	2	3	2	2	1	1.71429
61D	3	2	3	3	2	3	3	3	3	3	3	2	3	0	2	2	3	1	0	2	1	0	0	0	2	2	2	2	1.96429
69A	5	5	4	5	5	5	4	4	3	4	2	1	4	5	5	5	5	4	4	3	4	5	5	5	4	3	5	5	4.21429
69B	5	5	5	4	4	4	5	3	3	5	3	4	4	5	4	4	3	3	3	2	4	4	3	4	3	3	4	3	3.78571
69C	3	3	4	3	4	4	3	3	3	3	3	4	3	3	3	4	4	4	4	3	3	3	3	4	4	4	4	4	3.46429
69D	2	3	3	2	2	2	2	2	3	3	3	3	3	2	3	3	2	2	3	3	3	3	3	3	3	3	2	3	2.64286
63A	5	5	6	5	5	5	5	5	5	5	5	4	5	6	6	5	5	4	5	5	5	5	5	5	5	5	6	6	5.10714
63B	5	5	6	2	2	1	5	4	5	5	4	4	5	6	6	5	5	4	4	4	6	6	6	6	5	6	6	5	4.75
63C	3	3	3	1	2	1	3	1	3	3	3	1	3	3	3	3	2	2	3	2	3	3	3	3	2	3	2	3	2.5
63D	3	3	3	1	1	0	2	2	3	3	2	1	3	3	3	3	3	2	2	2	3	2	2	3	1	1	2	1	2.14286
70A	4	4	5	2	0	0	1	1	1	3	3	3	3	0	4	4	0	3	3	0	4	4	2	4	4	3	2	3	2.5
70B	2	2	2	3	0	0	2	2	0	2	3	2	2	0	0	0	0	0	1	0	0	0	0	0	0	0	2	0	0.892857
70C	1	1	1	0	0	0	0	1	0	0	0	0	0	0	2	0	0	0	1	0	1	1	0	0	0	0	0	0	0.321429
70D	1	1	1	0	0	0	0	1	0	0	0	0	0	0	0	0	0	1	1	1	0	0	0	0	0	0	0	0	0.25
72A	3	2	3	3	2	2	3	4	3	3	2	1	3	4	5	5	6	3	6	5	3	3	1	1	5	4	3	6	3.35714
72B	1	1	1	2	1	1	2	5	3	2	2	1	2	3	4	3	5	2	4	3	2	2	0	1	4	3	2	5	2.39286
72C	3	3	2	1	0	0	3	5	3	3	1	2	2	3	4	3	5	3	4	3	2	2	0	0	3	2	2	4	2.42857
72D	1	0	0	0	0	0	0	2	0	1	0	1	0	1	0	0	1	0	1	0	1	0	0	0	1	0	0	0	0.357143
77A	3	3	5	2	0	3	1	1	2	2	1	0	1	3	4	2	5	1	1	1	6	4	6	5	3	3	3	2	2.60714
77B	3	2	4	2	0	2	1	1	2	1	0	0	0	4	6	4	5	1	1	1	6	4	6	5	4	3	3	3	2.64286
77C	3	1	3	1	0	1	1	0	2	1	0	0	1	3	5	1	1	0	1	0	6	3	4	1	1	4	3	2	1.75
77D	2	2	3	2	0	0	1	0	1	1	0	1	0	4	5	3	4	0	3	0	4	4	3	1	1	2	2	0	1.75
A- Basal score,. B- Score after 1 week of DLE-T, C- Score after 6 weeks od DLE-T, D- score after 11 weeks of DLE-T.
