# Supplementary material for: Quality of life in adult patients using dialyzable leukocyte extract for allergic rhinitis
Source: Medicine (Baltimore). 2023 Jul 7;102(27):e34186. doi: 10.1097/MD.0000000000034186 (PMC10328667; doi:10.1097/MD.0000000000034186)
Supplement: Supplementary file 2 [file medi-102-e34186-s002.xlsx]

## Sheet: Table 2. Follow-up RQLQ(S)
RQLQ (S) Total Score
					ANOVA Multiple comparisons
	Basal	week 1	week 6	week 11		Number of families	1
Number of values	30	30	30	30		Number of comparisons per family	3
						Alpha	0.05
Minimum	0.86	0.5	0.25	0.18
25% Percentile	2.455	2.078	1.54	0.6775		Dunnett's multiple comparisons test	Mean Diff.	95.00% CI of diff.	Below threshold?	Summary	Adjusted P Value	A-?
Median	3.5	3.09	2.25	1.805		Basal vs. week 1	0.5207	0.05295 to 0.9884	Yes	*	0.0265	B	week 1
75% Percentile	4.333	3.89	2.548	2.43		Basal vs. week 6	1.365	0.8329 to 1.897	Yes	****	<0.0001	C	week 6
Maximum	5.5	4.82	3.46	4.18		Basal vs. week 11	1.67	1.005 to 2.335	Yes	****	<0.0001	D	week 11
Range	4.64	4.32	3.21	4
						Test details	Mean 1	Mean 2	Mean Diff.	SE of diff.	n1	n2	q	DF
Mean	3.416	2.895	2.051	1.746		Basal vs. week 1	3.416	2.895	0.5207	0.1887	30	30	2.759	29
Std. Deviation	1.228	1.279	0.833	1.098		Basal vs. week 6	3.416	2.051	1.365	0.2147	30	30	6.358	29
Std. Error of Mean	0.2242	0.2335	0.1521	0.2005		Basal vs. week 11	3.416	1.746	1.67	0.2685	30	30	6.221	29
Lower 95% CI of mean	2.957	2.417	1.74	1.336
Upper 95% CI of mean	3.874	3.373	2.362	2.156	ANOVA
						Table Analyzed	All weeks
Coefficient of variation	35.95%	44.17%	40.62%	62.90%
						Repeated measures ANOVA summary
Skewness	-0.1376	-0.5245	-0.6621	0.2949		Assume sphericity?	No
Kurtosis	-0.7885	-0.7131	-0.01339	-0.4962		F	25.64
						P value	<0.0001
						P value summary	****
						Statistically significant (P < 0.05)?	Yes
						Geisser-Greenhouse's epsilon	0.747
						R squared	0.4693
						Was the matching effective?
						F	4.336
						P value	<0.0001
						P value summary	****
						Is there significant matching (P < 0.05)?	Yes
						R squared	0.4341
						ANOVA table	SS	DF	MS	F (DFn, DFd)	P value
						Treatment (between columns)	52.88	3	17.63	F (2.241, 64.99) = 25.64	P<0.0001
						Individual (between rows)	86.44	29	2.981	F (29, 87) = 4.336	P<0.0001
						Residual (random)	59.8	87	0.6874
						Total	199.1	119
