# Supplementary material for: Quality of life in adult patients using dialyzable leukocyte extract for allergic rhinitis
Source: Medicine (Baltimore). 2023 Jul 7;102(27):e34186. doi: 10.1097/MD.0000000000034186 (PMC10328667; doi:10.1097/MD.0000000000034186)
Supplement: Supplementary file 3 [file medi-102-e34186-s003.xlsx]

## Sheet: Table 3. Domain Scores
ACTIVITIES				SLEEP				NON-HAY FEVER SYMPTOMS
		BEFORE	AFTER			BEFORE	AFTER			BEFORE	AFTER
	Number of values	30	30		Number of values	30	30		Number of values	30	30
	Minimum	1.333	0		Minimum	0	0		Minimum	0	0
	25% Percentile	2.583	1.25		25% Percentile	2	0.25		25% Percentile	1.25	0.4286
	Median	3.667	2.333		Median	3.167	1.5		Median	2.786	1.714
	75% Percentile	4.667	3		75% Percentile	4	2.333		75% Percentile	4.286	2.571
	Maximum	5.667	5		Maximum	6	5		Maximum	5.857	4
	10% Percentile	1.667	0.03333		10% Percentile	0.6667	0		10% Percentile	0.4429	0
	90% Percentile	5.333	3.333		90% Percentile	5	3.6		90% Percentile	4.857	3.514
	Mean	3.622	2.089		Mean	3.1	1.522		Mean	2.767	1.6
	Std. Deviation	1.298	1.253		Std. Deviation	1.512	1.332		Std. Deviation	1.67	1.25
	Std. Error of Mean	0.2369	0.2288		Std. Error of Mean	0.276	0.2433		Std. Error of Mean	0.305	0.2281
	Lower 95% CI of mean	3.138	1.621		Lower 95% CI of mean	2.536	1.025		Lower 95% CI of mean	2.143	1.133
	Upper 95% CI of mean	4.107	2.557		Upper 95% CI of mean	3.664	2.02		Upper 95% CI of mean	3.39	2.067
PRACTICAL PROBLEMS				NASAL SYMPTOMS				EYE SYMPTOMS
		BEFORE	AFTER			BEFORE	AFTER			BEFORE	AFTER
	Number of values	30	30		Number of values	30	30		Number of values	30	30
	Minimum	1	0		Minimum	1.25	0.25		Minimum	0.25	0
	25% Percentile	3	1		25% Percentile	3.125	1.188		25% Percentile	1.938	0.25
	Median	5	2.167		Median	4.375	2		Median	3.5	1.375
	75% Percentile	5.667	3.417		75% Percentile	5.5	2.75		75% Percentile	4.813	3
	Maximum	6	5		Maximum	6	5		Maximum	5.25	4
	10% Percentile	2.367	0.3333		10% Percentile	1.525	0.5		10% Percentile	0.5	0.025
	90% Percentile	6	4		90% Percentile	5.75	4		90% Percentile	5.225	3.475
	Mean	4.433	2.233		Mean	4.1	2.083		Mean	3.2	1.592
	Std. Deviation	1.463	1.396		Std. Deviation	1.495	1.238		Std. Deviation	1.66	1.329
	Std. Error of Mean	0.267	0.2548		Std. Error of Mean	0.273	0.226		Std. Error of Mean	0.3031	0.2426
	Lower 95% CI of mean	3.887	1.712		Lower 95% CI of mean	3.542	1.621		Lower 95% CI of mean	2.58	1.096
	Upper 95% CI of mean	4.979	2.754		Upper 95% CI of mean	4.658	2.545		Upper 95% CI of mean	3.82	2.088
EMOTIONAL SYMPTOMS
		BEFORE	AFTER
	Number of values	30	30
	Minimum	0	0
	25% Percentile	2.25	0.5
	Median	3.75	1.625
	75% Percentile	4.563	2.5
	Maximum	5.75	4
	10% Percentile	1.525	0.025
	90% Percentile	5.5	3.2
	Mean	3.483	1.592
	Std. Deviation	1.526	1.113
	Std. Error of Mean	0.2785	0.2032
	Lower 95% CI of mean	2.914	1.176
	Upper 95% CI of mean	4.053	2.007
