# Supplementary material for: Quality of life in adult patients using dialyzable leukocyte extract for allergic rhinitis
Source: Medicine (Baltimore). 2023 Jul 7;102(27):e34186. doi: 10.1097/MD.0000000000034186 (PMC10328667; doi:10.1097/MD.0000000000034186)
Supplement: Supplementary file 4 [file medi-102-e34186-s004.xlsx]

## Sheet: Table 4. Items Score
Activities at home/work				Social activities				Outdoor activities
		BEFORE	AFTER			BEFORE	AFTER			BEFORE	AFTER
	Number of values	30	30		Number of values	30	30		Number of values	30	30
	Minimum	0	0		Minimum	1	0		Minimum	1	0
	25% Percentile	2.75	1		25% Percentile	2	1		25% Percentile	3	1
	Median	4	2		Median	3	2		Median	4	2
	75% Percentile	5	3		75% Percentile	4.25	3		75% Percentile	5.25	3
	Maximum	6	5		Maximum	6	5		Maximum	6	5
	10% Percentile	1	0.1		10% Percentile	2	0		10% Percentile	2	0
	90% Percentile	5	4		90% Percentile	5	3		90% Percentile	6	4
	Mean	3.5	2.167		Mean	3.433	1.967		Mean	3.933	2.133
	Std. Deviation	1.548	1.234		Std. Deviation	1.251	1.326		Std. Deviation	1.596	1.432
	Std. Error of Mean	0.2826	0.2253		Std. Error of Mean	0.2284	0.242		Std. Error of Mean	0.2914	0.2614
	Lower 95% CI of mean	2.922	1.706		Lower 95% CI of mean	2.966	1.472		Lower 95% CI of mean	3.337	1.599
	Upper 95% CI of mean	4.078	2.627		Upper 95% CI of mean	3.9	2.462		Upper 95% CI of mean	4.529	2.668
Difficulty falling asleep				Waking from sleep				Not sleeping well
		BEFORE	AFTER			BEFORE	AFTER			BEFORE	AFTER
	Number of values	30	30		Number of values	30	30		Number of values	30	30
	Minimum	0	0		Minimum	0	0		Minimum	0	0
	25% Percentile	2	0.75		25% Percentile	2	0		25% Percentile	1.75	0
	Median	3	2		Median	3	1		Median	3	1.5
	75% Percentile	4.25	3		75% Percentile	5	2		75% Percentile	4	2.25
	Maximum	6	5		Maximum	6	5		Maximum	6	5
	10% Percentile	0.2	0		10% Percentile	0	0		10% Percentile	0.1	0
	90% Percentile	5	3		90% Percentile	5	3.9		90% Percentile	5	3.9
	Mean	3.2	1.733		Mean	3.1	1.3		Mean	3	1.533
	Std. Deviation	1.562	1.337		Std. Deviation	1.807	1.393		Std. Deviation	1.742	1.432
	Std. Error of Mean	0.2853	0.2442		Std. Error of Mean	0.3299	0.2544		Std. Error of Mean	0.318	0.2614
	Lower 95% CI of mean	2.617	1.234		Lower 95% CI of mean	2.425	0.7797		Lower 95% CI of mean	2.35	0.9986
	Upper 95% CI of mean	3.783	2.233		Upper 95% CI of mean	3.775	1.82		Upper 95% CI of mean	3.65	2.068
Fatigue				Thirst				Reduced productivity				Tiredness				Difficulty concentrating				Headache				Worn out
		BEFORE	AFTER			BEFORE	AFTER			BEFORE	AFTER			BEFORE	AFTER			BEFORE	AFTER			BEFORE	AFTER			BEFORE	AFTER
	Number of values	30	30		Number of values	30	30		Number of values	30	30		Number of values	30	30		Number of values	30	30		Number of values	30	30		Number of values	30	30
	Minimum	0	0		Minimum	0	0		Minimum	0	0		Minimum	0	0		Minimum	0	0		Minimum	0	0		Minimum	0	0
	25% Percentile	1	0.75		25% Percentile	1	0		25% Percentile	1	0		25% Percentile	1	0		25% Percentile	2	0		25% Percentile	0	0		25% Percentile	1	0
	Median	3	2		Median	3	2		Median	3	2		Median	3	2		Median	3	1.5		Median	2	1		Median	2.5	2
	75% Percentile	4.25	3		75% Percentile	4	2.25		75% Percentile	5	3		75% Percentile	5	3		75% Percentile	4	3		75% Percentile	3.25	2		75% Percentile	5	3
	Maximum	6	4		Maximum	6	4		Maximum	6	4		Maximum	6	4		Maximum	6	5		Maximum	6	4		Maximum	6	4
	10% Percentile	0.1	0		10% Percentile	0.1	0		10% Percentile	0	0		10% Percentile	0.1	0		10% Percentile	0	0		10% Percentile	0	0		10% Percentile	1	0
	90% Percentile	5.9	3		90% Percentile	5	3.9		90% Percentile	5	3		90% Percentile	5.9	3		90% Percentile	5	3		90% Percentile	5	3.9		90% Percentile	5.9	3
	Mean	2.833	1.767		Mean	2.9	1.633		Mean	2.733	1.6		Mean	3.067	1.867		Mean	2.967	1.533		Mean	2.033	1.233		Mean	2.833	1.567
	Std. Deviation	1.859	1.305		Std. Deviation	1.768	1.299		Std. Deviation	1.856	1.38		Std. Deviation	1.911	1.383		Std. Deviation	1.81	1.408		Std. Deviation	1.956	1.305		Std. Deviation	1.895	1.357
	Std. Error of Mean	0.3393	0.2382		Std. Error of Mean	0.3229	0.2372		Std. Error of Mean	0.3388	0.2519		Std. Error of Mean	0.3488	0.2525		Std. Error of Mean	0.3304	0.257		Std. Error of Mean	0.3571	0.2382		Std. Error of Mean	0.346	0.2477
	Lower 95% CI of mean	2.139	1.279		Lower 95% CI of mean	2.24	1.148		Lower 95% CI of mean	2.04	1.085		Lower 95% CI of mean	2.353	1.35		Lower 95% CI of mean	2.291	1.008		Lower 95% CI of mean	1.303	0.7461		Lower 95% CI of mean	2.126	1.06
	Upper 95% CI of mean	3.527	2.254		Upper 95% CI of mean	3.56	2.119		Upper 95% CI of mean	3.426	2.115		Upper 95% CI of mean	3.78	2.383		Upper 95% CI of mean	3.642	2.059		Upper 95% CI of mean	2.764	1.721		Upper 95% CI of mean	3.541	2.073
Inconvenience of tissues				Rub nose-eyes				Blow nose
		BEFORE	AFTER			BEFORE	AFTER			BEFORE	AFTER
	Number of values	30	30		Number of values	30	30		Number of values	30	30
	Minimum	0	0		Minimum	1	0		Minimum	1	0
	25% Percentile	3	1		25% Percentile	3	1		25% Percentile	4	1
	Median	5	2		Median	5	2.5		Median	5	2
	75% Percentile	6	3		75% Percentile	6	4		75% Percentile	6	3.25
	Maximum	6	5		Maximum	6	5		Maximum	6	5
	10% Percentile	1	0		10% Percentile	3	0		10% Percentile	2	0
	90% Percentile	6	4		90% Percentile	6	4		90% Percentile	6	4
	Mean	4.133	2.033		Mean	4.533	2.333		Mean	4.633	2.333
	Std. Deviation	1.871	1.377		Std. Deviation	1.432	1.539		Std. Deviation	1.52	1.47
	Std. Error of Mean	0.3415	0.2514		Std. Error of Mean	0.2614	0.2809		Std. Error of Mean	0.2774	0.2684
	Lower 95% CI of mean	3.435	1.519		Lower 95% CI of mean	3.999	1.759		Lower 95% CI of mean	4.066	1.784
	Upper 95% CI of mean	4.832	2.547		Upper 95% CI of mean	5.068	2.908		Upper 95% CI of mean	5.201	2.882
Stuffy nose				Runny nose				Sneezing				Itchy nose
		BEFORE	AFTER			BEFORE	AFTER			BEFORE	AFTER			BEFORE	AFTER
	Number of values	30	30		Number of values	30	30		Number of values	30	30		Number of values	30	30
	Minimum	0	0		Minimum	1	0		Minimum	1	0		Minimum	0	0
	25% Percentile	4	1.75		25% Percentile	3	0.75		25% Percentile	3	1		25% Percentile	2	1
	Median	5	3		Median	4	2		Median	4.5	2		Median	4	2
	75% Percentile	6	4		75% Percentile	5.25	3		75% Percentile	5.25	3		75% Percentile	6	3
	Maximum	6	6		Maximum	6	5		Maximum	6	5		Maximum	6	5
	10% Percentile	2.1	1		10% Percentile	1	0		10% Percentile	1	0		10% Percentile	1	0
	90% Percentile	6	4		90% Percentile	6	4		90% Percentile	6	4		90% Percentile	6	4
	Mean	4.6	2.667		Mean	3.967	1.8		Mean	4.067	2		Mean	3.767	1.867
	Std. Deviation	1.589	1.422		Std. Deviation	1.712	1.472		Std. Deviation	1.68	1.438		Std. Deviation	2.029	1.456
	Std. Error of Mean	0.2901	0.2597		Std. Error of Mean	0.3125	0.2687		Std. Error of Mean	0.3068	0.2626		Std. Error of Mean	0.3704	0.2658
	Lower 95% CI of mean	4.007	2.136		Lower 95% CI of mean	3.328	1.251		Lower 95% CI of mean	3.439	1.463		Lower 95% CI of mean	3.009	1.323
	Upper 95% CI of mean	5.193	3.198		Upper 95% CI of mean	4.606	2.349		Upper 95% CI of mean	4.694	2.537		Upper 95% CI of mean	4.524	2.41
Itchy eyes				Watery eyes				Sore eyes				Swollen eyes
		BEFORE	AFTER			BEFORE	AFTER			BEFORE	AFTER			BEFORE	AFTER
	Number of values	30	30		Number of values	30	30		Number of values	30	30		Number of values	30	30
	Minimum	0	0		Minimum	0	0		Minimum	0	0		Minimum	0	0
	25% Percentile	2	1		25% Percentile	2	0		25% Percentile	1	0		25% Percentile	1	0
	Median	4	2		Median	3	1		Median	3	1		Median	3	1
	75% Percentile	5.25	3		75% Percentile	4	3		75% Percentile	4.25	3		75% Percentile	5	3
	Maximum	6	4		Maximum	6	4		Maximum	6	4		Maximum	6	4
	10% Percentile	0.1	0		10% Percentile	1	0		10% Percentile	0.1	0		10% Percentile	0	0
	90% Percentile	6	4		90% Percentile	5	4		90% Percentile	6	3.9		90% Percentile	5	3.9
	Mean	3.633	1.967		Mean	3.233	1.6		Mean	3	1.4		Mean	2.933	1.4
	Std. Deviation	2.042	1.351		Std. Deviation	1.478	1.429		Std. Deviation	1.857	1.404		Std. Deviation	1.999	1.476
	Std. Error of Mean	0.3729	0.2467		Std. Error of Mean	0.2699	0.2609		Std. Error of Mean	0.339	0.2564		Std. Error of Mean	0.3649	0.2695
	Lower 95% CI of mean	2.871	1.462		Lower 95% CI of mean	2.681	1.066		Lower 95% CI of mean	2.307	0.8756		Lower 95% CI of mean	2.187	0.8488
	Upper 95% CI of mean	4.396	2.471		Upper 95% CI of mean	3.785	2.134		Upper 95% CI of mean	3.693	1.924		Upper 95% CI of mean	3.68	1.951
Frustrated				Impatient				Irritable				Embarrassed
		BEFORE	AFTER			BEFORE	AFTER			BEFORE	AFTER			BEFORE	AFTER
	Number of values	30	30		Number of values	30	30		Number of values	30	30		Number of values	30	30
	Minimum	0	0		Minimum	0	0		Minimum	0	0		Minimum	0	0
	25% Percentile	1.75	0.75		25% Percentile	2	0		25% Percentile	2	0		25% Percentile	2.75	0
	Median	3	2		Median	3	2		Median	3	2		Median	4	2
	75% Percentile	5	2		75% Percentile	5	3		75% Percentile	5	2		75% Percentile	6	2.25
	Maximum	6	5		Maximum	6	4		Maximum	6	4		Maximum	6	4
	10% Percentile	0.1	0		10% Percentile	1.1	0		10% Percentile	1	0		10% Percentile	2	0
	90% Percentile	5	3		90% Percentile	6	3		90% Percentile	6	3		90% Percentile	6	3
	Mean	3.1	1.633		Mean	3.5	1.633		Mean	3.333	1.533		Mean	4	1.567
	Std. Deviation	1.807	1.273		Std. Deviation	1.656	1.299		Std. Deviation	1.9	1.196		Std. Deviation	1.838	1.251
	Std. Error of Mean	0.3299	0.2323		Std. Error of Mean	0.3023	0.2372		Std. Error of Mean	0.3469	0.2183		Std. Error of Mean	0.3356	0.2284
	Lower 95% CI of mean	2.425	1.158		Lower 95% CI of mean	2.882	1.148		Lower 95% CI of mean	2.624	1.087		Lower 95% CI of mean	3.314	1.1
	Upper 95% CI of mean	3.775	2.109		Upper 95% CI of mean	4.118	2.119		Upper 95% CI of mean	4.043	1.98		Upper 95% CI of mean	4.686	2.034
